# Supplementary material for: Differential Expression of Apoptosis-Stimulating Proteins of p53 (ASPPs) Between Langerhans Cell Histiocytosis and Langerhans Cell Sarcoma
Source: Diagnostics (Basel). 2026 May 7;16(10):1418. doi: 10.3390/diagnostics16101418 (PMC13205305; doi:10.3390/diagnostics16101418)
Supplement: Supplementary file 1 [file diagnostics-16-01418-s001.zip]

Archive with 1 entries (1 files):
- diagnostics-4199213-supplementary.pdf
